# Supplementary material for: Synthesis of a 3,7-Disubstituted Isothiazolo[4,3-b]pyridine as a Potential Inhibitor of Cyclin G-Associated Kinase
Source: Molecules. 2024 Feb 22;29(5):954. doi: 10.3390/molecules29050954 (PMC10934046; doi:10.3390/molecules29050954)
Supplement: Supplementary file 1 [file molecules-29-00954-s001.zip]

Archive with 1 entries (1 files):
- molecules-2850294-supplementary.pdf
